# Supplementary material for: The Agronomic Potential of the Invasive Brown Seaweed Rugulopteryx okamurae: Optimisation of Alginate, Mannitol, and Phlorotannin Extraction
Source: Plants (Basel). 2024 Dec 18;13(24):3539. doi: 10.3390/plants13243539 (PMC11677978; doi:10.3390/plants13243539)
Supplement: Supplementary file 1 [file plants-13-03539-s001.zip]

Archive with 2 entries (2 files):
- Supplementary Table S1. Review on brown macroalgae.pdf
- Supplementary File S1. Rugulopterix diferenciation.pdf
